# Supplementary material for: Diagnostic Validation of a Comprehensive Targeted Panel for Broad Mutational and Biomarker Analysis in Solid Tumors
Source: Cancers (Basel). 2022 May 16;14(10):2457. doi: 10.3390/cancers14102457 (PMC9139650; doi:10.3390/cancers14102457)
Supplement: Supplementary file 1 [file cancers-14-02457-s001.zip]

Archive with 1 entries (1 files):
- cancers-1701391-supplementary.pdf
